# Supplementary material for: Genome-level transcription data of Yersinia pestis analyzed with a New metabolic constraint-based approach
Source: BMC Syst Biol. 2012 Dec 6;6:150. doi: 10.1186/1752-0509-6-150 (PMC3572438; doi:10.1186/1752-0509-6-150)
Supplement: Additional file 2 — Complete description of the sample model (central carbon metabolism) in SBML format. [file 1752-0509-6-150-S2.xml]

<?xml version="1.0" encoding="UTF-8"?>
<sbml xmlns="http://www.sbml.org/sbml/level2" level="2" version="1" xmlns:html="http://www.w3.org/1999/xhtml">
<model id="GXFBA" name="GX_FBA_example">
<listOfUnitDefinitions>
        <unitDefinition id="mmol_per_gDW_per_hr">
                <listOfUnits>
                        <unit kind="mole" scale="-3"/>
                        <unit kind="gram" exponent="-1"/>
                        <unit kind="second" multiplier=".00027777" exponent="-1"/>
                </listOfUnits>
        </unitDefinition>
</listOfUnitDefinitions>
<listOfCompartments>
        <compartment id="Extra_organism"/>
        <compartment id="Cytosol" outside="Extra_organism"/>
</listOfCompartments>
<listOfSpecies>
        <species id="M_glc_c" name="Glucose_C6H12O6" compartment="Cytosol" charge="0" boundaryCondition="false"/>
        <species id="M_glc_e" name="Glucose_C6H12O6" compartment="Extra_organism" charge="0" boundaryCondition="true"/>
        <species id="M_co2_c" name="CO2_CO2" compartment="Cytosol" charge="0" boundaryCondition="false"/>
        <species id="M_co2_e" name="CO2_CO2" compartment="Extra_organism" charge="0" boundaryCondition="true"/>
        <species id="M_pyr_c" name="Pyruvate_C3H3O3" compartment="Cytosol" charge="-1" boundaryCondition="false"/>
        <species id="M_pyr_e" name="Pyruvate_C3H3O3" compartment="Extra_organism" charge="-1" boundaryCondition="true"/>
        <species id="M_mal_c" name="L_Malate_C4H4O5" compartment="Cytosol" charge="-2" boundaryCondition="false"/>
        <species id="M_mal_e" name="L_Malate_C4H4O5" compartment="Extra_organism" charge="-2" boundaryCondition="true"/>
        <species id="M_pi_c" name="Phosphate_HO4P" compartment="Cytosol" charge="-2" boundaryCondition="false"/>
        <species id="M_pi_e" name="Phosphate_HO4P" compartment="Extra_organism" charge="-2" boundaryCondition="true"/>
        <species id="M_gtp_c" name="GTP_C10H12N5O14P3" compartment="Cytosol" charge="-4" boundaryCondition="false"/>
        <species id="M_gdp_c" name="GDP_C10H12N5O11P2" compartment="Cytosol" charge="-3" boundaryCondition="false"/>
        <species id="M_atp_c" name="ATP_C10H12N5O13P3" compartment="Cytosol" charge="-4" boundaryCondition="false"/>
        <species id="M_adp_c" name="ADP_C10H12N5O10P2" compartment="Cytosol" charge="-3" boundaryCondition="false"/>
        <species id="M_g3p_c" name="Glyceraldehyde_3_phosphate_C3H5O6P" compartment="Cytosol" charge="-2" boundaryCondition="false"/>
        <species id="M_cit_c" name="Citrate_C6H5O7" compartment="Cytosol" charge="-3" boundaryCondition="false"/>
        <species id="M_icit_c" name="Isocitrate_C6H5O7" compartment="Cytosol" charge="-3" boundaryCondition="false"/>
        <species id="M_succoa_c" name="Succinyl_CoA_C25H35N7O19P3S" compartment="Cytosol" charge="-5" boundaryCondition="false"/>
</listOfSpecies>
<listOfReactions>
        <reaction id="R1" name="R1" reversible="false">
                <notes>
                        <html:p>GENE_ASSOCIATION: g1 </html:p>
                        <html:p>PROTEIN_ASSOCIATION: </html:p>
                        <html:p>SUBSYSTEM: </html:p>
                        <html:p>PROTEIN_CLASS: </html:p>
                </notes>
                <listOfReactants>
                        <speciesReference species="M_glc_c" stoichiometry="1"/>
                        <speciesReference species="M_atp_c" stoichiometry="2"/>
                </listOfReactants>
                <listOfProducts>
                        <speciesReference species="M_g3p_c" stoichiometry="2"/>
                        <speciesReference species="M_adp_c" stoichiometry="2"/>
                </listOfProducts>
                <kineticLaw>
                        <math xmlns="http://www.w3.org/1998/Math/MathML">
                                <apply>
                                        <ci> LOWER_BOUND </ci>
                                        <ci> UPPER_BOUND </ci>
                                        <ci> OBJECTIVE_COEFFICIENT </ci>
                                        <ci> FLUX_VALUE </ci>
                                        <ci> REDUCED_COST </ci>
                                </apply>
                        </math>
                        <listOfParameters>
                                <parameter id="LOWER_BOUND" value="0" units="mmol_per_gDW_per_hr"/>
                                <parameter id="UPPER_BOUND" value="99999.99" units="mmol_per_gDW_per_hr"/>
                                <parameter id="OBJECTIVE_COEFFICIENT" value="0.000000"/>
                                <parameter id="FLUX_VALUE" value="0.000000" units="mmol_per_gDW_per_hr"/>
                                <parameter id="REDUCED_COST" value="0.000000"/>
                        </listOfParameters>
                </kineticLaw>
        </reaction>
        <reaction id="R2" name="R2" reversible="false">
                <notes>
                        <html:p>GENE_ASSOCIATION: g2 </html:p>
                        <html:p>PROTEIN_ASSOCIATION: </html:p>
                        <html:p>SUBSYSTEM: </html:p>
                        <html:p>PROTEIN_CLASS: </html:p>
                </notes>
                <listOfReactants>
                        <speciesReference species="M_g3p_c" stoichiometry="1"/>
                        <speciesReference species="M_atp_c" stoichiometry="4.5"/>
                </listOfReactants>
                <listOfProducts>
                        <speciesReference species="M_pyr_c" stoichiometry="1"/>
                        <speciesReference species="M_adp_c" stoichiometry="4.5"/>
                </listOfProducts>
                <kineticLaw>
                        <math xmlns="http://www.w3.org/1998/Math/MathML">
                                <apply>
                                        <ci> LOWER_BOUND </ci>
                                        <ci> UPPER_BOUND </ci>
                                        <ci> OBJECTIVE_COEFFICIENT </ci>
                                        <ci> FLUX_VALUE </ci>
                                        <ci> REDUCED_COST </ci>
                                </apply>
                        </math>
                        <listOfParameters>
                                <parameter id="LOWER_BOUND" value="0" units="mmol_per_gDW_per_hr"/>
                                <parameter id="UPPER_BOUND" value="99999.99" units="mmol_per_gDW_per_hr"/>
                                <parameter id="OBJECTIVE_COEFFICIENT" value="0.000000"/>
                                <parameter id="FLUX_VALUE" value="0.000000" units="mmol_per_gDW_per_hr"/>
                                <parameter id="REDUCED_COST" value="0.000000"/>
                        </listOfParameters>
                </kineticLaw>
        </reaction>
        <reaction id="R3" name="R3" reversible="false">
                <notes>
                        <html:p>GENE_ASSOCIATION: g3 </html:p>
                        <html:p>PROTEIN_ASSOCIATION: </html:p>
                        <html:p>SUBSYSTEM: </html:p>
                        <html:p>PROTEIN_CLASS: </html:p>
                </notes>
                <listOfReactants>
                        <speciesReference species="M_pyr_c" stoichiometry="1"/>
                        <speciesReference species="M_mal_c" stoichiometry="1"/>
                </listOfReactants>
                <listOfProducts>
                        <speciesReference species="M_cit_c" stoichiometry="1"/>
                        <speciesReference species="M_co2_c" stoichiometry="1"/>
                </listOfProducts>
                <kineticLaw>
                        <math xmlns="http://www.w3.org/1998/Math/MathML">
                                <apply>
                                        <ci> LOWER_BOUND </ci>
                                        <ci> UPPER_BOUND </ci>
                                        <ci> OBJECTIVE_COEFFICIENT </ci>
                                        <ci> FLUX_VALUE </ci>
                                        <ci> REDUCED_COST </ci>
                                </apply>
                        </math>
                        <listOfParameters>
                                <parameter id="LOWER_BOUND" value="0" units="mmol_per_gDW_per_hr"/>
                                <parameter id="UPPER_BOUND" value="99999.99" units="mmol_per_gDW_per_hr"/>
                                <parameter id="OBJECTIVE_COEFFICIENT" value="0.000000"/>
                                <parameter id="FLUX_VALUE" value="0.000000" units="mmol_per_gDW_per_hr"/>
                                <parameter id="REDUCED_COST" value="0.000000"/>
                        </listOfParameters>
                </kineticLaw>
        </reaction>
        <reaction id="R4" name="R4" reversible="false">
                <notes>
                        <html:p>GENE_ASSOCIATION: g4 </html:p>
                        <html:p>PROTEIN_ASSOCIATION: </html:p>
                        <html:p>SUBSYSTEM: </html:p>
                        <html:p>PROTEIN_CLASS: </html:p>
                </notes>
                <listOfReactants>
                        <speciesReference species="M_cit_c" stoichiometry="1"/>
                </listOfReactants>
                <listOfProducts>
                        <speciesReference species="M_icit_c" stoichiometry="1"/>
                </listOfProducts>
                <kineticLaw>
                        <math xmlns="http://www.w3.org/1998/Math/MathML">
                                <apply>
                                        <ci> LOWER_BOUND </ci>
                                        <ci> UPPER_BOUND </ci>
                                        <ci> OBJECTIVE_COEFFICIENT </ci>
                                        <ci> FLUX_VALUE </ci>
                                        <ci> REDUCED_COST </ci>
                                </apply>
                        </math>
                        <listOfParameters>
                                <parameter id="LOWER_BOUND" value="0" units="mmol_per_gDW_per_hr"/>
                                <parameter id="UPPER_BOUND" value="99999.99" units="mmol_per_gDW_per_hr"/>
                                <parameter id="OBJECTIVE_COEFFICIENT" value="0.000000"/>
                                <parameter id="FLUX_VALUE" value="0.000000" units="mmol_per_gDW_per_hr"/>
                                <parameter id="REDUCED_COST" value="0.000000"/>
                        </listOfParameters>
                </kineticLaw>
        </reaction>
        <reaction id="R5" name="R5" reversible="false">
                <notes>
                        <html:p>GENE_ASSOCIATION: g5 </html:p>
                        <html:p>PROTEIN_ASSOCIATION: </html:p>
                        <html:p>SUBSYSTEM: </html:p>
                        <html:p>PROTEIN_CLASS: </html:p>
                </notes>
                <listOfReactants>
                        <speciesReference species="M_icit_c" stoichiometry="1"/>
                </listOfReactants>
                <listOfProducts>
                        <speciesReference species="M_succoa_c" stoichiometry="1"/>
                        <speciesReference species="M_co2_c" stoichiometry="2"/>
                </listOfProducts>
                <kineticLaw>
                        <math xmlns="http://www.w3.org/1998/Math/MathML">
                                <apply>
                                        <ci> LOWER_BOUND </ci>
                                        <ci> UPPER_BOUND </ci>
                                        <ci> OBJECTIVE_COEFFICIENT </ci>
                                        <ci> FLUX_VALUE </ci>
                                        <ci> REDUCED_COST </ci>
                                </apply>
                        </math>
                        <listOfParameters>
                                <parameter id="LOWER_BOUND" value="0" units="mmol_per_gDW_per_hr"/>
                                <parameter id="UPPER_BOUND" value="99999.99" units="mmol_per_gDW_per_hr"/>
                                <parameter id="OBJECTIVE_COEFFICIENT" value="0.000000"/>
                                <parameter id="FLUX_VALUE" value="0.000000" units="mmol_per_gDW_per_hr"/>
                                <parameter id="REDUCED_COST" value="0.000000"/>
                        </listOfParameters>
                </kineticLaw>
        </reaction>
        <reaction id="R6" name="R6" reversible="false">
                <notes>
                        <html:p>GENE_ASSOCIATION: g5 </html:p>
                        <html:p>PROTEIN_ASSOCIATION: </html:p>
                        <html:p>SUBSYSTEM: </html:p>
                        <html:p>PROTEIN_CLASS: </html:p>
                </notes>
                <listOfReactants>
                        <speciesReference species="M_succoa_c" stoichiometry="1"/>
                        <speciesReference species="M_gdp_c" stoichiometry="1"/>
                        <speciesReference species="M_adp_c" stoichiometry="11.5"/>
                </listOfReactants>
                <listOfProducts>
                        <speciesReference species="M_mal_c" stoichiometry="1"/>
                        <speciesReference species="M_gtp_c" stoichiometry="1"/>
                        <speciesReference species="M_atp_c" stoichiometry="11.5"/>
                </listOfProducts>
                <kineticLaw>
                        <math xmlns="http://www.w3.org/1998/Math/MathML">
                                <apply>
                                        <ci> LOWER_BOUND </ci>
                                        <ci> UPPER_BOUND </ci>
                                        <ci> OBJECTIVE_COEFFICIENT </ci>
                                        <ci> FLUX_VALUE </ci>
                                        <ci> REDUCED_COST </ci>
                                </apply>
                        </math>
                        <listOfParameters>
                                <parameter id="LOWER_BOUND" value="0" units="mmol_per_gDW_per_hr"/>
                                <parameter id="UPPER_BOUND" value="99999.99" units="mmol_per_gDW_per_hr"/>
                                <parameter id="OBJECTIVE_COEFFICIENT" value="0.000000"/>
                                <parameter id="FLUX_VALUE" value="0.000000" units="mmol_per_gDW_per_hr"/>
                                <parameter id="REDUCED_COST" value="0.000000"/>
                        </listOfParameters>
                </kineticLaw>
        </reaction>
        <reaction id="R7" name="R7" reversible="false">
                <notes>
                        <html:p>GENE_ASSOCIATION: g7 </html:p>
                        <html:p>PROTEIN_ASSOCIATION: </html:p>
                        <html:p>SUBSYSTEM: </html:p>
                        <html:p>PROTEIN_CLASS: </html:p>
                </notes>
                <listOfReactants>
                        <speciesReference species="M_icit_c" stoichiometry="1"/>
                        <speciesReference species="M_pyr_c" stoichiometry="1"/>
                </listOfReactants>
                <listOfProducts>
                        <speciesReference species="M_mal_c" stoichiometry="2"/>
                        <speciesReference species="M_co2_c" stoichiometry="1"/>
                </listOfProducts>
                <kineticLaw>
                        <math xmlns="http://www.w3.org/1998/Math/MathML">
                                <apply>
                                        <ci> LOWER_BOUND </ci>
                                        <ci> UPPER_BOUND </ci>
                                        <ci> OBJECTIVE_COEFFICIENT </ci>
                                        <ci> FLUX_VALUE </ci>
                                        <ci> REDUCED_COST </ci>
                                </apply>
                        </math>
                        <listOfParameters>
                                <parameter id="LOWER_BOUND" value="0" units="mmol_per_gDW_per_hr"/>
                                <parameter id="UPPER_BOUND" value="99999.99" units="mmol_per_gDW_per_hr"/>
                                <parameter id="OBJECTIVE_COEFFICIENT" value="0.000000"/>
                                <parameter id="FLUX_VALUE" value="0.000000" units="mmol_per_gDW_per_hr"/>
                                <parameter id="REDUCED_COST" value="0.000000"/>
                        </listOfParameters>
                </kineticLaw>
        </reaction>
        <reaction id="R8" name="Biomass" reversible="false">
                <notes>
                        <html:p>GENE_ASSOCIATION: </html:p>
                        <html:p>PROTEIN_ASSOCIATION: </html:p>
                        <html:p>SUBSYSTEM: </html:p>
                        <html:p>PROTEIN_CLASS: </html:p>
                </notes>
                <listOfReactants>
                        <speciesReference species="M_pyr_c" stoichiometry="1"/>
                        <speciesReference species="M_mal_c" stoichiometry="1"/>
                        <speciesReference species="M_atp_c" stoichiometry="10"/>
                        <speciesReference species="M_gtp_c" stoichiometry="1"/>
                </listOfReactants>
                <listOfProducts>
                        <speciesReference species="M_adp_c" stoichiometry="10"/>
                        <speciesReference species="M_gdp_c" stoichiometry="1"/>
                </listOfProducts>
                <kineticLaw>
                        <math xmlns="http://www.w3.org/1998/Math/MathML">
                                <apply>
                                        <ci> LOWER_BOUND </ci>
                                        <ci> UPPER_BOUND </ci>
                                        <ci> OBJECTIVE_COEFFICIENT </ci>
                                        <ci> FLUX_VALUE </ci>
                                        <ci> REDUCED_COST </ci>
                                </apply>
                        </math>
                        <listOfParameters>
                                <parameter id="LOWER_BOUND" value="0" units="mmol_per_gDW_per_hr"/>
                                <parameter id="UPPER_BOUND" value="99999.99" units="mmol_per_gDW_per_hr"/>
                                <parameter id="OBJECTIVE_COEFFICIENT" value="1.000000"/>
                                <parameter id="FLUX_VALUE" value="0.000000" units="mmol_per_gDW_per_hr"/>
                                <parameter id="REDUCED_COST" value="0.000000"/>
                        </listOfParameters>
                </kineticLaw>
        </reaction>
        <reaction id="R9" name="R9" reversible="false">
                <notes>
                        <html:p>GENE_ASSOCIATION: g9</html:p>
                        <html:p>PROTEIN_ASSOCIATION: </html:p>
                        <html:p>SUBSYSTEM: </html:p>
                        <html:p>PROTEIN_CLASS: </html:p>
                </notes>
                <listOfReactants>
                        <speciesReference species="M_atp_c" stoichiometry="1"/>
                </listOfReactants>
                <listOfProducts>
                        <speciesReference species="M_adp_c" stoichiometry="1"/>
                        <speciesReference species="M_pi_c" stoichiometry="1"/>
                </listOfProducts>
                <kineticLaw>
                        <math xmlns="http://www.w3.org/1998/Math/MathML">
                                <apply>
                                        <ci> LOWER_BOUND </ci>
                                        <ci> UPPER_BOUND </ci>
                                        <ci> OBJECTIVE_COEFFICIENT </ci>
                                        <ci> FLUX_VALUE </ci>
                                        <ci> REDUCED_COST </ci>
                                </apply>
                        </math>
                        <listOfParameters>
                                <parameter id="LOWER_BOUND" value="12.00" units="mmol_per_gDW_per_hr"/>
                                <parameter id="UPPER_BOUND" value="12.00" units="mmol_per_gDW_per_hr"/>
                                <parameter id="OBJECTIVE_COEFFICIENT" value="0.000000"/>
                                <parameter id="FLUX_VALUE" value="0.000000" units="mmol_per_gDW_per_hr"/>
                                <parameter id="REDUCED_COST" value="0.000000"/>
                        </listOfParameters>
                </kineticLaw>
        </reaction>
        <reaction id="R10" name="R10" reversible="false">
                <notes>
                        <html:p>GENE_ASSOCIATION: g10</html:p>
                        <html:p>PROTEIN_ASSOCIATION: </html:p>
                        <html:p>SUBSYSTEM: </html:p>
                        <html:p>PROTEIN_CLASS: </html:p>
                </notes>
                <listOfReactants>
                        <speciesReference species="M_gtp_c" stoichiometry="1"/>
                </listOfReactants>
                <listOfProducts>
                        <speciesReference species="M_gdp_c" stoichiometry="1"/>
                        <speciesReference species="M_pi_c" stoichiometry="1"/>
                </listOfProducts>
                <kineticLaw>
                        <math xmlns="http://www.w3.org/1998/Math/MathML">
                                <apply>
                                        <ci> LOWER_BOUND </ci>
                                        <ci> UPPER_BOUND </ci>
                                        <ci> OBJECTIVE_COEFFICIENT </ci>
                                        <ci> FLUX_VALUE </ci>
                                        <ci> REDUCED_COST </ci>
                                </apply>
                        </math>
                        <listOfParameters>
                                <parameter id="LOWER_BOUND" value="0" units="mmol_per_gDW_per_hr"/>
                                <parameter id="UPPER_BOUND" value="99999.99" units="mmol_per_gDW_per_hr"/>
                                <parameter id="OBJECTIVE_COEFFICIENT" value="0.000000"/>
                                <parameter id="FLUX_VALUE" value="0.000000" units="mmol_per_gDW_per_hr"/>
                                <parameter id="REDUCED_COST" value="0.000000"/>
                        </listOfParameters>
                </kineticLaw>
        </reaction>
        <reaction id="R11" name="R11" reversible="false">
                <notes>
                        <html:p>GENE_ASSOCIATION: g11</html:p>
                        <html:p>PROTEIN_ASSOCIATION: </html:p>
                        <html:p>SUBSYSTEM: </html:p>
                        <html:p>PROTEIN_CLASS: </html:p>
                </notes>
                <listOfReactants>
                        <speciesReference species="M_glc_e" stoichiometry="1"/>
                </listOfReactants>
                <listOfProducts>
                        <speciesReference species="M_glc_c" stoichiometry="1"/>
                </listOfProducts>
                <kineticLaw>
                        <math xmlns="http://www.w3.org/1998/Math/MathML">
                                <apply>
                                        <ci> LOWER_BOUND </ci>
                                        <ci> UPPER_BOUND </ci>
                                        <ci> OBJECTIVE_COEFFICIENT </ci>
                                        <ci> FLUX_VALUE </ci>
                                        <ci> REDUCED_COST </ci>
                                </apply>
                        </math>
                        <listOfParameters>
                                <parameter id="LOWER_BOUND" value="0" units="mmol_per_gDW_per_hr"/>
                                <parameter id="UPPER_BOUND" value="10.00" units="mmol_per_gDW_per_hr"/>
                                <parameter id="OBJECTIVE_COEFFICIENT" value="0.000000"/>
                                <parameter id="FLUX_VALUE" value="0.000000" units="mmol_per_gDW_per_hr"/>
                                <parameter id="REDUCED_COST" value="0.000000"/>
                        </listOfParameters>
                </kineticLaw>
        </reaction>
        <reaction id="R12" name="R12" reversible="false">
                <notes>
                        <html:p>GENE_ASSOCIATION: g12</html:p>
                        <html:p>PROTEIN_ASSOCIATION: </html:p>
                        <html:p>SUBSYSTEM: </html:p>
                        <html:p>PROTEIN_CLASS: </html:p>
                </notes>
                <listOfReactants>
                        <speciesReference species="M_mal_c" stoichiometry="1"/>
                </listOfReactants>
                <listOfProducts>
                        <speciesReference species="M_mal_e" stoichiometry="1"/>
                </listOfProducts>
                <kineticLaw>
                        <math xmlns="http://www.w3.org/1998/Math/MathML">
                                <apply>
                                        <ci> LOWER_BOUND </ci>
                                        <ci> UPPER_BOUND </ci>
                                        <ci> OBJECTIVE_COEFFICIENT </ci>
                                        <ci> FLUX_VALUE </ci>
                                        <ci> REDUCED_COST </ci>
                                </apply>
                        </math>
                        <listOfParameters>
                                <parameter id="LOWER_BOUND" value="0" units="mmol_per_gDW_per_hr"/>
                                <parameter id="UPPER_BOUND" value="99999.99" units="mmol_per_gDW_per_hr"/>
                                <parameter id="OBJECTIVE_COEFFICIENT" value="0.000000"/>
                                <parameter id="FLUX_VALUE" value="0.000000" units="mmol_per_gDW_per_hr"/>
                                <parameter id="REDUCED_COST" value="0.000000"/>
                        </listOfParameters>
                </kineticLaw>
        </reaction>
        <reaction id="R13" name="R13" reversible="false">
                <notes>
                        <html:p>GENE_ASSOCIATION: g13</html:p>
                        <html:p>PROTEIN_ASSOCIATION: </html:p>
                        <html:p>SUBSYSTEM: </html:p>
                        <html:p>PROTEIN_CLASS: </html:p>
                </notes>
                <listOfReactants>
                        <speciesReference species="M_pyr_c" stoichiometry="1"/>
                </listOfReactants>
                <listOfProducts>
                        <speciesReference species="M_pyr_e" stoichiometry="1"/>
                </listOfProducts>
                <kineticLaw>
                        <math xmlns="http://www.w3.org/1998/Math/MathML">
                                <apply>
                                        <ci> LOWER_BOUND </ci>
                                        <ci> UPPER_BOUND </ci>
                                        <ci> OBJECTIVE_COEFFICIENT </ci>
                                        <ci> FLUX_VALUE </ci>
                                        <ci> REDUCED_COST </ci>
                                </apply>
                        </math>
                        <listOfParameters>
                                <parameter id="LOWER_BOUND" value="0" units="mmol_per_gDW_per_hr"/>
                                <parameter id="UPPER_BOUND" value="5.00" units="mmol_per_gDW_per_hr"/>
                                <parameter id="OBJECTIVE_COEFFICIENT" value="0.000000"/>
                                <parameter id="FLUX_VALUE" value="0.000000" units="mmol_per_gDW_per_hr"/>
                                <parameter id="REDUCED_COST" value="0.000000"/>
                        </listOfParameters>
                </kineticLaw>
        </reaction>
        <reaction id="R14" name="R14" reversible="false">
                <notes>
                        <html:p>GENE_ASSOCIATION: g14</html:p>
                        <html:p>PROTEIN_ASSOCIATION: </html:p>
                        <html:p>SUBSYSTEM: </html:p>
                        <html:p>PROTEIN_CLASS: </html:p>
                </notes>
                <listOfReactants>
                        <speciesReference species="M_pi_c" stoichiometry="1"/>
                </listOfReactants>
                <listOfProducts>
                        <speciesReference species="M_pi_e" stoichiometry="1"/>
                </listOfProducts>
                <kineticLaw>
                        <math xmlns="http://www.w3.org/1998/Math/MathML">
                                <apply>
                                        <ci> LOWER_BOUND </ci>
                                        <ci> UPPER_BOUND </ci>
                                        <ci> OBJECTIVE_COEFFICIENT </ci>
                                        <ci> FLUX_VALUE </ci>
                                        <ci> REDUCED_COST </ci>
                                </apply>
                        </math>
                        <listOfParameters>
                                <parameter id="LOWER_BOUND" value="0" units="mmol_per_gDW_per_hr"/>
                                <parameter id="UPPER_BOUND" value="99999.99" units="mmol_per_gDW_per_hr"/>
                                <parameter id="OBJECTIVE_COEFFICIENT" value="0.000000"/>
                                <parameter id="FLUX_VALUE" value="0.000000" units="mmol_per_gDW_per_hr"/>
                                <parameter id="REDUCED_COST" value="0.000000"/>
                        </listOfParameters>
                </kineticLaw>
        </reaction>
        <reaction id="R15" name="R15" reversible="false">
                <notes>
                        <html:p>GENE_ASSOCIATION: g15</html:p>
                        <html:p>PROTEIN_ASSOCIATION: </html:p>
                        <html:p>SUBSYSTEM: </html:p>
                        <html:p>PROTEIN_CLASS: </html:p>
                </notes>
                <listOfReactants>
                        <speciesReference species="M_co2_c" stoichiometry="1"/>
                </listOfReactants>
                <listOfProducts>
                        <speciesReference species="M_co2_e" stoichiometry="1"/>
                </listOfProducts>
                <kineticLaw>
                        <math xmlns="http://www.w3.org/1998/Math/MathML">
                                <apply>
                                        <ci> LOWER_BOUND </ci>
                                        <ci> UPPER_BOUND </ci>
                                        <ci> OBJECTIVE_COEFFICIENT </ci>
                                        <ci> FLUX_VALUE </ci>
                                        <ci> REDUCED_COST </ci>
                                </apply>
                        </math>
                        <listOfParameters>
                                <parameter id="LOWER_BOUND" value="0" units="mmol_per_gDW_per_hr"/>
                                <parameter id="UPPER_BOUND" value="99999.99" units="mmol_per_gDW_per_hr"/>
                                <parameter id="OBJECTIVE_COEFFICIENT" value="0.000000"/>
                                <parameter id="FLUX_VALUE" value="0.000000" units="mmol_per_gDW_per_hr"/>
                                <parameter id="REDUCED_COST" value="0.000000"/>
                        </listOfParameters>
                </kineticLaw>
        </reaction>
</listOfReactions>
</model>
</sbml>
